# Supplementary material for: Phenolic Extraction of Moringa oleifera Leaves in DES: Characterization of the Extracts and Their Application in Methylcellulose Films for Food Packaging
Source: Foods. 2022 Aug 31;11(17):2641. doi: 10.3390/foods11172641 (PMC9455762; doi:10.3390/foods11172641)
Supplement: Supplementary file 1 [file foods-11-02641-s001.zip]

Archive with 1 entries (1 files):
- foods-1869768-supplementary.pdf
